# Supplementary material for: The ER Protein Translocation Channel Subunit Sbh1 Controls Virulence of Cryptococcus neoformans
Source: mBio. 2023 Feb 7;14(1):e03384-22. doi: 10.1128/mbio.03384-22 (PMC9973365; doi:10.1128/mbio.03384-22)
Supplement: TABLE S1 [file mbio.03384-22-s0005.xlsx]

## Sheet: List
WT/mutant LFQ intensity (log2)	Protein IDs	Gene name	SP/TM	Protein function	Name	Column1
8.8143	J9VF18	CNAG_00776	SP1-22	mannoprotein MP88	MP88
8.49161	J9VVE4	CNAG_06000	TM466-89	glycoprotein, cellular response to dithiothreitol
7.08694	J9VG30	CNAG_00164	SP1-25	alginate lyase-domain containing
6.96248	J9VPN6	CNAG_05312	SP1-19	? (indicates note in orthology column at right)
6.60364	J9VT92	CNAG_01231	SP1-20	agmatinase
6.25883	J9VPI7	CNAG_05252	SP1-20	chaperone regulator
6.24784	J9VL08	CNAG_00985	TM97-116	long chronological lifespan protein2
6.2119	T2BNM4	CNAG_01314	SP1-20	vacuolar protein
6.18035	J9VJA3	CNAG_05264	SP1-19	alpha-amylase	AMYA
5.89668	J9VSA9	CNAG_04869	SP1-17	carboxylic ester hydrolase	Pnb1
5.67726	J9VW39	CNAG_06459	SP1-18	vacuolar membrane protein
5.67576	J9VXY3	CNAG_04753	?TM50-69	Gluconolactonase
5.34168	J9VPL1	CNAG_03055	no	bud site selection protein 20
5.23649	J9VDC2	CNAG_00150	SP1-23	serine endoptidase, cell wall
5.14489	J9VND2	CNAG_01230	SP1-19	chitin deacetylase	Cda2
4.98772	J9VPM2	CNAG_05293		glycogenin glucosyltransferase
4.89374	J9VPM4	CNAG_05893	SP1-16
4.73089	J9VRE4	CNAG_04291	SP1-17	glycosyl hydrolase
4.67033	J9VTM7	CNAG_06659	SP1-25	beta-hexosaminidase	Hex1
4.63168	J9VKV6	CNAG_01040	SP1-21	carboxypeptidase
4.45861	J9VQU8	CNAG_04111	SP1-23	mannose-binding lectin
4.36248	J9VWV9	CNAG_05502	TM136-60	DUF1996 domain-containing protein
4.2684	J9VYJ6	CNAG_01519	no	endonuclease/exonuclease/phosphatase
4.25911	J9VXD3	CNAG_01865	no	?
4.25489	J9VMD9	CNAG_07629	SP1-21	vacuolar endopolyphosphatase
4.25324	J9VXN6	CNAG_05595	SP1-18	Galactose oxidase, central domain
4.23451	J9VFT3	CNAG_00074	TM95-120	protein PNS1
4.15118	J9VTX0	CNAG_05731	SP1-23	glyoxal oxidase
4.13322	T2BPG1	CNAG_04380	SP1-18	peptidase
4.07443	J9VH90	CNAG_04033	SP1-23	alpha-1,3-glucosidase
4.07434	J9VWV6	CNAG_04373	SP1-20	alginate lyase
4.03512	J9VHN6	CNAG_02775	SP1-19
4.00366	J9VUB8	CNAG_01653	SP1-19	cytokine-inducing glycoprotein	Cig1
4.00205	J9VR64	CNAG_04944	SP1-19	?
3.97777	J9VIM6	CNAG_00290	SP1-22	amino peptidase
3.97573	J9VTF2	CNAG_07856	SP1-19	Arylsulfotransferase	Bwc3
3.97538	J9VP43	CNAG_03940	no	elongator complex protein 2
3.94521	J9VSR4	CNAG_01379	no
3.93504	J9VPG8	CNAG_04085	no	oxidoreductase
3.91774	J9VMR8	CNAG_00839	no	mitochondrial protein
3.86298	J9W153	CNAG_01601	no	lipase
3.83975	J9VS87	CNAG_02376	no	Identified spore protein 2	Isp2
3.83624	J9W1L8	CNAG_01778	SP1-24	?
3.8205	J9VSY2	CNAG_03281	TM182-204	glycine-rich RNA binding protein
3.81488	J9VPJ0	CNAG_03078	?TM79-101	type I phosphodiesterase/nucleotide pyrophosphatase
3.78082	J9VDQ8	CNAG_00264	SP1-19	endonuclease
3.76102	J9VVL8	CNAG_04785	no	stress-response A/B barrel domain protein
3.74465	J9VH79	CNAG_00601	SP1-15	glycosyl hydrolase	Cel1
3.70701	J9VNQ8	CNAG_03829	no	L-carnitine dehydratase/bile acid-inducible protein F
3.68258	J9VHV6	CNAG_00830	no	nuclear protein
3.67557	J9VL58	CNAG_01172	SP1-18	beta-helix containing protein	Pbx1
3.67496	J9VMS8	CNAG_00854	TM29-46	sterol isomerase	Erg2
3.64099	J9VQ85	CNAG_03413	SP1-23	alginate lyase
3.58289	J9VQD1	CNAG_03223	SP1-19	?
3.53785	T2BPK2	CNAG_04782	TM32-51	phosphoesterase
3.53423	J9VRC7	CNAG_06967	TM56-78	phytase
3.52288	J9VQD3	CNAG_02189	SP1-21	alpha-amylase
3.51278	J9W2F6	CNAG_06081	SP1-20	glucose oxidase
3.51151	J9VHL5	CNAG_02811	no	small subunit ribosomal protein S29
3.50457	J9VH59	CNAG_00581	SP1-19	saccharopepsin, vacuole
3.48	J9VZG6	CNAG_01854	TM77-99	heparinase familyII/III protein
3.45531	J9VKN2	CNAG_02708	SP1-29	prenyl-cys oxidase/farnesyl lyase
3.43986	J9VXZ9	CNAG_04735	SP1-19	extracellular metalloproteinase	Mep1
3.40717	J9VSG1	CNAG_02283	TM49-68	glucoamylase
3.38272	J9VPB4	CNAG_00862	no	Rhodanese domain protein
3.37251	J9VID8	CNAG_02754	no	40S ribosomal protein S12
3.36607	J9VRT9	CNAG_02494	TM551-73	carboxypeptidase D
3.34855	J9VWM8	CNAG_04269	SP1-16	peptide hydrolase
3.32724	J9VK64	CNAG_02860	SP1-22	endo-1,3-beta-glucanase	Ebg1
3.32288	J9VTZ8	CNAG_00919	SP1-21	carboxypeptidase
3.31168	J9VHM9	CNAG_02989	no	PX domain-containing protein
3.26609	J9VH24	CNAG_02980	SA29-51	dipeptidase
3.23088	J9VRU3	CNAG_07771	SP1-17	peptidase
3.22881	J9VMZ0	CNAG_06745	no	histone H3	H3
3.17903	J9VV13	CNAG_02282	SP1-19	carboxypeptidase
3.11016	J9VEG3	CNAG_00250	SP1-19	glyco-hydro-cc-domain-containing
3.04413	J9VLU5	CNAG_00897	TM134-58	glucosidase	Skn1
2.99575	J9VJM5	CNAG_03063	no
2.98975	J9W1W6	CNAG_05567	SA7-25	Ser/Thr-phosphatase
2.98662	J9VNI6	CNAG_01169	SP1-18	aspartyl aminopeptidase
2.95235	J9W0V0	CNAG_06351	TM72-92	protein transporter SEC61 subunit beta
2.95074	J9VRJ3	CNAG_04346	no	dihydrodipicolinate synthase
2.91554	J9VFF9	CNAG_00699	SP1-21	transmembrane receptor	Lpi15
2.88965	P82476	CNAG_01239	SP1-18	chitin deacetylase	Cda3
2.86718	J9W0T8	CNAG_06336	TM130-52	glucan-1,3-beta-glucosidase
2.86028	J9VTM0	CNAG_01081	?SP1-19
2.8252	J9VLJ9	CNAG_01019	no	superoxidase dismutase (Cu-Zn)	Sod1
2.78888	J9VVQ4	CNAG_02030	SP1-21	glyoxal oxidase
2.7768	J9VMX6	CNAG_06760	no
2.76901	J9W4A3	CNAG_05644	no	2-Nitropropane dioxygenase
2.76622	J9VV30	CNAG_06107	no	G protein beta subunit-like
2.71451	J9W0L4	CNAG_04625	SP1-17	cerevisin/proteinase B
2.67843	J9VR40	CNAG_07442	SP1-20	phosphatidylglycerol/-inositol transfer prot.
2.65111	J9VM07	CNAG_00600	SP1-33	capsular-associated protein	Cap60
2.62797	J9W1Z7	CNAG_05610	no	ER to Golgi transport
2.62449	J9VQB6	CNAG_01331	SP1-18	?
2.62405	J9VS16	CNAG_07782	SP1-24	oxidoreductase
2.61149	Q6URB0	CCP1	no	cytochrome C peroxidase
2.58744	J9W104	CNAG_06416	TM71-93	dipeptidyl aminopeptidase	Dap2
2.55184	J9VEK1	CNAG_00309	TM47-69	membrane protein
2.51935	J9VQW9	CNAG_02592	no	thioredoxin reductase GliT
2.50326	J9VV60	CNAG_02225	SP1-15	glucan-1,3-beta-glucosidase	Exg104
2.48888	J9VX79	CNAG_01794	no	2-hydroxyacid dehydrogenase
2.47318	J9VLH9	CNAG_00407	SP1-16	glyoxal oxidase
2.4372	J9VHI2	CNAG_00711	no	NTP transf 9 domain protein
2.40254	J9VPN7	CNAG_03185	no	low temperature-responsive protein
2.3984	J9VIH3	CNAG_02702	TM100-121	chloride channel
2.39279	J9VQN4	CNAG_03353	?SP1-24
2.34591	J9VPI7	CNAG_05252	SP1-20	chaperone regulator (also DMEM)
2.30156	J9VJR6	CNAG_05193	TM345-67	ERGIC protein2
2.29267	J9VPG5	CNAG_03146	SP1-25	alpha-amylase
2.28969	J9VTG3	CNAG_03486	SP1-37	peptidyl-prolyl-isomerase
2.24435	J9VRG7	CNAG_06694	no	5-hydroxy-isourate hydrolase	Uro2
2.1823	J9VTR9	CNAG_01637	TM30-50	COPII coat, Erv4
2.15941	J9VL10	CNAG_01233	SP1-24	SH3-domain containing protein
2.15858	J9VF55	CNAG_00588	SP1-16	ricinB-type lectin domain protein
2.1216	J9VTM7	CNAG_06659	SP1-25	beta-hexosaminidase (also DMEM)
2.0402	J9VTW8	CNAG_04130	no	Zn2 C6 domain protein
2.03927	J9VWV6	CNAG_04373	SP1-20	alginate lyase (also DMEM)
1.73585	J9VTW6	CNAG_05726	SA18-37	EMC3, ER
1.71596	J9VSY5	CNAG_01307	SA 7-30	ER, Bap31
-1.76597	J9VTS5	CNAG_01022	no	MATH domain protein
-2.02538	J9VMA4	CNAG_00691	SA30-47	?
-2.06572	J9VWI4	CNAG_04217	no	phosphoenolpyruvate carboxykinase (ATP)
-2.11612	J9VKY8	CNAG_01000	no	nuclear pore complex protein Nup155
-2.21768	J9VN55	CNAG_02131	no	iron-sulfur cluster assembly protein	Isa1
-2.28585	J9VGI4	CNAG_03753	no	dolichol-phosphate mannosyltransferase
-2.31751	J9VQ01	CNAG_03321	no	vacuolar protein sorting-associated protein 9
-2.40998	J9VZ46	CNAG_07598	no	importin-alpha export receptor	Cse1
-2.53116	J9VWV1	CNAG_04368	no	CD2 antigen cytoplasmic tail-binding protein 2
-2.57704	J9VDV4	CNAG_00081	no	Pre-mRNA-processing factor 6
-2.62491	J9VIX5	CNAG_03871	no	phosphotyrosine protein phosphatase
-2.81711	J9VL09	CNAG_02567	no
-2.90667	J9VKS6	CNAG_00148	no	Sec16
-3.08555	J9VIF5	CNAG_07799	TM504-23	ABC transporter
-3.12017	J9VTH7	CNAG_01126	no	guanine nucleotide exchange protein for ADP- robosylation factor	Sec7
-3.14263	J9VXG9	CNAG_05512	?TM588-608
-3.24257	J9VN30	CNAG_02701	no	BAG domain protein
-4.45767	J9W005	CNAG_05616	TM52-79	ABC transporter
-4.56633	J9W155	CNAG_07943	TM138-60	ER protein, regulation of Ca++ entry
